# Supplementary material for: HIV-1 Integrates Widely throughout the Genome of the Human Blood Fluke Schistosoma mansoni
Source: PLoS Pathog. 2016 Oct 20;12(10):e1005931. doi: 10.1371/journal.ppat.1005931 (PMC5072744; doi:10.1371/journal.ppat.1005931)
Supplement: S1 Table — (XLSX) [file ppat.1005931.s008.xlsx]

## Sheet: Table S1
S1 Table. Summary of Illumina sequencing libraries for 1) modified Transposon Directed Insertion-site Sequencing (TraDIS) (3’- and 5’-LTR libraries) and 2) Whole Genome Sequencing (WGS) approaches.
Library type (TraDIS / WGS)	European Nucleotide Archive (ENA) accession	ng gDNA used for library prep	raw sequence data (Gb)
TraDIS 3'	ERS433582	200	3.8
TraDIS 5'	ERS433583	200	2.82
WGS	ERS243525	1700	28.4
Paired end sequence reads were 150 bp (TraDIS libraries) or 100 bp (WGS).
