# Supplementary material for: HIV-1 Integrates Widely throughout the Genome of the Human Blood Fluke Schistosoma mansoni
Source: PLoS Pathog. 2016 Oct 20;12(10):e1005931. doi: 10.1371/journal.ppat.1005931 (PMC5072744; doi:10.1371/journal.ppat.1005931)
Supplement: S2 Table — (XLSX) [file ppat.1005931.s009.xlsx]

## Sheet: Table S2
S2 Table. Sequences of oligonucleotides employed for modified TraDIS libraries (3’- and 5’-LTR libraries)
Contruct 3' ENA accession ERS433582
PCR1
Oligo 1 (retrovirus) HIV_Sch_3prF1	GCTTGCCTTGAGGGCTCAAAGTAGTG
Oligo 2 (Spl) SplAP1	g*ttcccatggtactactcat*a
PCR2
Oligo 1 (retrovirus) HIV_Sch_P5_3prF1a	AATGATACGGCGACCACCGAGATCTACACGTTGTGTGACTCTGGTAACTAGAGATCC
Oligo 2 (Spl) P7_SplAP2_V1.4	c*aagcagaagacggcatacgagatcggtACCACTGTtaatacgactcactatag*g
Contruct 5' ENA accession ERS433583
PCR1
Oligo 1 (retrovirus) HIV_Sch_5prF1	TATCTGATCCCTGGCCCTGGTGTGTAG
Oligo 2 (Spl) SplAP1	g*ttcccatggtactactcat*a
PCR2
Oligo 1 (retrovirus) HIV_Sch_P5_5prF1a	AATGATACGGCGACCACCGAGATCTACACTGGTAGATCCACAGATCAAGGATCTC
Oligo 2 (Spl) P7_SplAP2_V1.3	c*aagcagaagacggcatacgagatcggtACATTGGCtaatacgactcactatag*g
