# Supplementary material for: HIV-1 Integrates Widely throughout the Genome of the Human Blood Fluke Schistosoma mansoni
Source: PLoS Pathog. 2016 Oct 20;12(10):e1005931. doi: 10.1371/journal.ppat.1005931 (PMC5072744; doi:10.1371/journal.ppat.1005931)
Supplement: S3 Table — (XLSX) [file ppat.1005931.s010.xlsx]

## Sheet: Table S3
S3 Table. Primer sequences for quantitative Retrotransposon Anchored PCR (qRAP); RAP primers for the first end-point PCR, and primers and Taqman probe for the second qPCR
RAP primers
Primer Name	Primer Sequence
	Retrotransposon primers
SR1 F	5’-GTGGAGTCCCCCAAGGTACAGTTTTG-3’
SR1 R	5’-GTCGTGGTACCAACCTTTGCACTCATC-3’
SR2 F	5’-GGCTAGCTTCTGTTGGTCCTTCACGAC-3’
SR2 R	5’-GCGCCGGACATTCGCTTTTCGTCCTC-3’
Fugitive F	5’-CCTAGCACCAGATCCTACGAATCTGCTC-3’
Fugitive R	5’-CAACTGCGTTACTGTCTCCTCGAAACTG-3’
Boudicca F	5’-CTTGGTGTACCAGATCACGTCAGGCTC-3’
SMa	5’-CGCACAAGCAAGTGGCTATCAGGACTC-3’
	HIV primer
Gag-R	5’-GCTCTCGCACCCATCTCTCTCC-3’
qPCR primers
Primer Name	Primer Sequence
5’LTR forward primer	5'-TGTGTGCCCGTCTGTTGTGT-3'
5’LTR reverse primer	5’-GAGTCCTGCGTCGAGAGATC-3’
Taqman probe	Taqman probe sequence
5'LTR probe	5'-56-FAM/CAGTGGCGCCCGAACAGGGA/36-TAMSp -3’
