# Supplementary material for: HIV-1 Integrates Widely throughout the Genome of the Human Blood Fluke Schistosoma mansoni
Source: PLoS Pathog. 2016 Oct 20;12(10):e1005931. doi: 10.1371/journal.ppat.1005931 (PMC5072744; doi:10.1371/journal.ppat.1005931)
Supplement: S4 Table — (XLSX) [file ppat.1005931.s011.xlsx]

## Sheet: Table S4
S4 Table. Detailed WGS sequencing data with all the first and second Illumina reads mapping to HIV-1 and Schistosoma mansoni genomes
		first read aligned to HIV			first read aligned to S. mansoni					second read aligned to HIV				second read aligned to S. mansoni
Order	Read name	flag	pos	Alignment1	flag	chromosome	pos	Alignment1		flag	pos	Alignment1		flag	chromosome	pos	Alignment1	Overlap length2
1	HS27_10069:5:1106:5594:17523	89	6530	24S76M	83	ZW	13891463	35M65S		165	0	*		163	ZW	13891400	98M2S	11
2	HS27_10069:5:1109:11574:87254	73	371	30M70S	83	ZW	24260668	77M23S		133	0	*		163	ZW	24260568	100M	7
3	HS27_10069:5:1110:18342:73107	73	7052	45M55S	99	2	26122938	38S62M		133	0	*		147	2	26122994	100M	7
4	HS27_10069:5:1111:9338:94861	89	6785	63S37M	65	2	25122471	30S70M		165	0	*		129	ZW	44598673	100M	7
5	HS27_10069:5:1112:4343:15060	73	5837	35M65S	99	ZW	51177013	30S70M		133	0	*		147	ZW	51177368	100M	5
6	HS27_10069:5:1208:2315:96902	89	5712	46S54M	113	Chr 1 (unplaced scaffold, SC_0034)	724682	59M41S		165	0	*		177	Chr 1 (unplaced, SC_0010)	1009901	28S72M	13
7	HS27_10069:5:1215:3649:33140	73	4464	56M44S	83	3	17174503	47M53S		133	0	*		163	3	17174192	100M	3
8	HS27_10069:5:1304:4281:97259	73	6731	35M65S	99	1	42948107	32S68M		133	0	*		147	1	42948475	100M	3
9	HS27_10069:5:1305:15951:34012	73	1948	62M38S	83	unplaced scaffold, SC_0160	292081	46M54S		133	0	*		163	unplaced scaffold, SC_0160	291944	100M	8
10	HS27_10069:5:2107:6159:52132	73	4323	57M43S	83	5	5204919	48M52S		133	0	*		163	5	5204844	100M	5
11	HS27_10069:5:2112:21191:39790	73	2669	50M50S	99	ZW	36430215	41S59M		133	0	*		147	ZW	36430215	19S81M	9
12	HS27_10069:5:2112:5706:15690	73	3448	34M66S	99	1	41306816	24S9M1D67M		133	0	*		147	1	41306816	4S9M1D87M	NA
13	HS27_10069:5:2113:6276:97164	73	798	40M60S	83	2	19946683	67M33S		133	0	*		163	2	19946604	100M	7
14	HS27_10069:5:2115:4125:69178	73	1544	1S45M54S	83	3	18420951	63M37S		133	0	*		163	3	18420785	3S97M	NA
15	HS27_10069:5:2115:9037:11484	73	6644	42M58S	83	1	28513916	67M33S		133	0	*		163	1	28511639	94M6S	9
16	HS27_10069:5:2206:7945:85196	73	5990	31M69S	99	unplaced scaffold, SC_0213	107338	22S78M		133	0	*		147	Chr 2 (unplaced, SC_0213)	107342	100M	9
17	HS27_10069:5:2208:9507:89487	73	4563	75M25S	99	4	21374125	70S30M		133	0	*		147	4	21374352	100M	5
18	HS27_10069:5:2210:14369:52633	73	2207	30M70S	113	3	25220227	78M22S		133	0	*		177	unplaced scaffold, SC_0097	664551	11S89M	8
19	HS27_10069:5:2211:16800:42341	73	658	46M54S	99	6	1815759	29S8M2D63M		133	0	*		147	6	1816077	100M	NA
20	HS27_10069:5:2212:11202:14902	89	6020	64S36M	83	1	28608742	68M32S		165	0	*		163	1	28608703	100M	4
21	HS27_10069:5:2214:14715:25127	73	1233	2S64M34S	83	4	28566550	52M48S		133	0	*		163	4	28566351	100M	NA
22	HS27_10069:5:2215:21182:54603	73	5765	50M50S	99	unplaced scaffold, SC_0277	56436	47S53M		133	0	*		147	unplaced scaffold, SC_0277	57700	100M	3
23	HS27_10069:5:2308:12752:64570	73	4890	3S42M55S	99	5	9337448	29S71M		133	0	*		147	5	9337475	100M	NA
24	HS27_10069:5:2309:14841:69333	89	3142	63S37M	83	4	11537829	74M26S		165	0	*		163	4	11537509	100M	11
25	HS27_10069:5:1203:16050:74377	69	0	*	83	2	2332429	100M		137	5721	48M52S		163	2	2332119	38S62M	10
26	HS27_10069:5:1204:4472:75966	101	0	*	83	3	14268345	100M		153	669	61S39M		163	3	14268103	30S70M	9
27	HS27_10069:5:1207:16884:40966	101	0	*	83	2	31411504	100M		153	1961	22S78M		163	2	31411452	70S30M	8
28	HS27_10069:5:1208:16743:22928	99	604	100M	97	2	14720421	55S19M26S		147	638	75M25S		145	ZW	57298833	68S32M	7
29	HS27_10069:5:1209:11513:36638	101	0	*	113	3	24044009	100M		153	3607	62M38S		177	unplaced scaffold, SC_0196	130952	57S43M	5
30	HS27_10069:5:1213:6463:76100	69	0	*	65	unplaced scaffold, SC_0136	92650	100M		137	8283	51M49S		129	4	19629651	41S59M	10
31	HS27_10069:5:1214:7692:22121	69	0	*	83	ZW	43964391	100M		137	4699	44M56S		163	ZW	43964234	35S65M	9
32	HS27_10069:5:1301:10835:25542	69	0	*	83	unplaced scaffold, SC_0080	1379013	100M		137	4554	56M44S		163	unplaced scaffold, SC_0080	1378685	41S59M	15
33	HS27_10069:5:2204:10575:18339	101	0	*	113	1	54905950	100M		153	704	67S33M		177	1	54905880	76M24S	9
34	HS27_10069:5:2205:5629:73168	69	0	*	83	unplaced scaffold, SC_0283	83536	100M		137	7248	70M30S		163	unplaced scaffold, SC_0283	82197	58S42M	12
35	HS27_10069:5:2213:1201:64048	99	535	100M	113	ZW	22063703	12S18M70S		147	646	32M68S		177	unplaced scaffold, SC_0186	442156	28S72M	4
1 Alignments are shown in compact CIGAR format, where the number of matches (M), Soft-clippings (S) and deletions (D) are indicated by a simple text string, e.g. 24S76M describes an alignment of its last 76 matches
2 The overlap length indicates where the total perfect match to the schistosome and HIV genomes exceeds the read length. N/A indicates where an imperfect mapping is found (e.g. containing deletions) and it is not possible to calculate and overlap length
Green highlights the read with evidence from either Schisto and HIV
Yellow highlights indicate confident mappings in the read
Grey colour indicates false mappings detected by much better mappings in the other genome
		first read aligned to HIV			first read aligned to S. mansoni					second read aligned to HIV			second read aligned to S. mansoni
Order	Read name	flag	pos	Alignment1	flag	chromosome	pos	Alignment1		flag	pos	Alignment1	flag	chromosome	pos	Alignment1
1	HS27_10069:5:1104:4202:56255	83	4499	100M	113	4	2739100	32S19M49S		163	4056	99M1S	177	unplaced scaffold, SC_0129	692441	28S25M47S
2	HS27_10069:5:1111:17250:49004	99	3912	100M	97	1	44585303	46S22M32S		147	4156	3S97M	145	unplaced scaffold, SC_0314	70768	82S18M
3	HS27_10069:5:1201:17830:77127	99	7206	100M	133	*	0	*		147	7491	20M1D80M	1097	5	2722076	4S18M78S
4	HS27_10069:5:1201:6297:36367	97	8840	100M	89	1	31239908	14S18M68S		145	429	100M	165	*	0	*
5	HS27_10069:5:1203:20833:5411	83	4897	100M	81	6	278986	20S19M61S		163	4346	100M	161	Chr1 (unplaced scaffold, SC_0135)	547419	51S29M20S
6	HS27_10069:5:1203:8130:48902	99	5508	100M	69	*	0	*		147	5640	100M	137	4	756334	72S26M2S
7	HS27_10069:5:1205:8567:59408	83	725	100M	97	5	4536998	32S19M49S		163	541	100M	145	5	7325924	59S18M23S
8	HS27_10069:5:1210:8760:60414	99	1973	100M	65	unplaced scaffold, SC_0013	1057248	32S18M50S		147	2295	100M	129	ZW	27977154	69S18M13S
9	HS27_10069:5:1213:13223:36800	99	521	100M	81	5	7325924	39S18M43S		147	1079	99M1S	161	3	6374783	22S18M60S
10	HS27_10069:5:1214:19848:22823	99	6587	100M	81	2	8715214	1S18M81S		147	6793	92M8S	161	ZW	51847765	56S22M22S
11	HS27_10069:5:1315:11157:58553	83	3699	100M	97	unplaced scaffold, SC_0142	219633	5S20M75S		163	3061	100M	145	2	5649753	8S18M74S
12	HS27_10069:5:2101:21319:18696	99	1065	100M	89	3	13693192	2S18M80S		147	1300	94M6S	165	*	0	*
13	HS27_10069:5:2106:12351:3815	81	82	100M	69	*	0	*		161	8630	100M	1161	unplaced scaffold, SC_0129	13801	19S20M61S
14	HS27_10069:5:2106:19665:53506	83	3144	100M	97	ZW	16749442	9S21M70S		163	2661	100M	145	unplaced scaffold, SC_0166	246568	80S19M1S
15	HS27_10069:5:2112:19064:60793	97	8874	100M	113	unplaced scaffold, SC_0097	1076745	10S10M1D12M68S		145	459	100M	177	6	9256356	27S22M51S
16	HS27_10069:5:2113:13164:92566	99	3041	100M	69	*	0	*		147	3443	99M1S	1161	3	24503255	47S20M33S
17	HS27_10069:5:2116:14556:6394	83	994	100M	101	*	0	*		163	642	2S98M	153	1	55148911	69S28M3S
18	HS27_10069:5:2201:14053:8708	83	8604	100M	81	4	28268164	6S19M75S		163	8242	100M	161	1	11385739	20S18M62S
19	HS27_10069:5:2307:13471:38811	83	4352	100M	113	ZW	42831473	61S19M20S		163	4003	100M	177	3	3360728	3S19M78S
20	HS27_10069:5:2311:7542:35483	83	5054	100M	69	*	0	*		163	4862	100M	137	6	278986	55S19M26S
21	HS27_10069:5:2312:16199:89227	99	7482	100M	77	*	0	*		147	8087	100M	141	*	0	*
22	HS27_10069:5:2315:3623:63884	113	7765	2S98M	97	2	6673083	62S20M18S		177	7763	100M	145	7	7959332	51S23M26S
1 Alignments are shown in compact CIGAR format, where the number of matches (M), Soft-clippings (S) and deletions (D) are indicated by a simple text string
Yellow highlights indicate confident mappings in the read
		first read aligned to HIV			first read aligned to S. mansoni					second read aligned to HIV			second read aligned to S. mansoni
Order	Read name	flag	pos	Alignment1	flag	chromosome	pos	Alignment1		flag	pos	Alignment1	flag	chromosome	pos	Alignment1
1	HS27_10069:5:1102:20851:95904	73	948	100M	101	*	0	*		133	0	*	153	1	26660418	100M
2	HS27_10069:5:1106:6551:68393	73	4979	85M15S	113	ZW	18491190	72S22M6S		133	0	*	177	unplaced scaffold, SC_0203	124774	100M
3	HS27_10069:5:1113:11734:33878	73	1400	100M	97	ZW	7659691	64S21M15S		133	0	*	145	ZW	51150986	100M
4	HS27_10069:5:1114:5347:83040	89	5548	20S80M	97	1	18699751	63S37M		165	0	*	145	6	10659951	100M
5	HS27_10069:5:1115:2409:48824	73	323	100M	101	*	0	*		133	0	*	153	4	15656990	100M
6	HS27_10069:5:1204:20215:62617	101	0	*	113	1	57416540	100M		153	4496	100M	177	4	29914171	30S18M52S
7	HS27_10069:5:1206:9870:93937	73	3360	100M	101	*	0	*		133	0	*	153	3	13986825	100M
8	HS27_10069:5:1208:13625:86632	69	0	*	97	6	19841898	1S98M1S		137	6020	11S89M	145	2	15560412	59S26M15S
9	HS27_10069:5:1216:1105:8344	89	2723	100M	101	*	0	*		165	0	*	153	2	6928820	1S99M
10	HS27_10069:5:1301:7670:38248	73	4342	84M16S	83	4	18535540	25M75S		133	0	*	163	4	18535469	96M4S
11	HS27_10069:5:1305:17116:88509	89	8822	19S81M	99	3	4396979	78S22M		165	0	*	147	3	4396979	3S97M
12	HS27_10069:5:2101:7408:48649	73	7008	100M	65	unplaced scaffold, SC_0226	28170	17S22M61S		133	0	*	129	mitochondria	10812	100M
13	HS27_10069:5:2203:1567:7542	73	570	98M2S	81	unplaced scaffold, SC_0457	16848	37S18M45S		133	0	*	161	7	5833509	100M
14	HS27_10069:5:2204:15438:3689	73	3394	98M2S	69	*	0	*		133	0	*	1161	ZW	15416356	100M
15	HS27_10069:5:2209:4172:63446	101	0	*	81	ZW	23502736	100M		153	3713	100M	161	unplaced scaffold, SC_0142	219633	19S20M61S
16	HS27_10069:5:2211:11200:99759	73	572	100M	113	unplaced scaffold, SC_0457	16848	39S18M43S		133	0	*	177	1	60717502	100M
17	HS27_10069:5:2213:20332:98572	69	0	*	97	5	8074056	100M		137	3786	100M	145	ZW	42793445	55S22M23S
18	HS27_10069:5:2215:13315:43398	73	4334	100M	65	ZW	42831473	79S19M2S		133	0	*	129	ZW	12956961	100M
19	HS27_10069:5:2216:3291:35706	73	434	100M	69	*	0	*		133	0	*	137	Chr 1 (unplaced scaffold, SC_0122)	562477	100M
20	HS27_10069:5:2311:5486:37514	73	8305	100M	69	*	0	*		133	0	*	1161	unplaced scaffold, SC_2156	3109	100M
21	HS27_10069:5:2316:14719:62056	73	8829	100M	69	*	0	*		133	0	*	1161	1	6223562	100M
22	HS27_10069:5:1205:15800:70423	73	8126	100M	101	*	0	*		133	0	*	1177	4	2061000	23M1I11M65S
23	HS27_10069:5:2204:12083:20675	73	8237	29S71M	65	unplaced scaffold, SC_0255	81082	3S18M79S		133	0	*	129	1	22186127	100M
24	HS27_10069:5:2209:6490:82419	89	802	31S69M	101	*	0	*		165	0	*	1177	4	19252909	100M
25	HS27_10069:5:2212:9204:95630	73	8428	60S34M6S	69	*	0	*		133	0	*	1161	unplaced scaffold, SC_0049	1241886	100M
1 Alignments are shown in compact CIGAR format, where the number of matches (M), Soft-clippings (S) and deletions (D) are indicated by a simple text string
Yellow highlights indicate confident mappings in the read
		first read aligned to HIV			first read aligned to S. mansoni					second read aligned to HIV			second read aligned to S. mansoni
Order	Read name	flag	pos	Alignment1	flag	chromosome	pos	Alignment1		flag	pos	Alignment1	flag	chromosome	pos	Alignment1	Decision
1	HS27_10069:5:1110:2636:82640	97	2278	47M1I8M44S	99	3	1734580	43S47M10S		145	2277	10S48M1I8M33S	147	3	1734580	54S46M	False positive
2	HS27_10069:5:1114:8604:13835	73	3135	63S9M1I14M1D7M6S	83	ZW	23662118	28M1I71M		133	0	*	163	ZW	23661595	34S66M	False positive
3	HS27_10069:5:1202:2994:66341	81	421	39S61M	99	1	20974274	44S11M1I44M		161	421	48S52M	147	1	20974274	35S11M1I53M	False positive
4	HS27_10069:5:1213:12681:16221	73	3189	54S18M1D14M14S	97	1	1023661	79M21S		133	0	*	145	unplaced scaffold, SC_0125	948065	11S89M	False positive
5	HS27_10069:5:1316:12719:66678	73	7737	11S30M59S	83	ZW	41953445	100M		133	0	*	163	ZW	41953033	28S72M	False positive
6	HS27_10069:5:2102:11521:100692	69	0	*	133	*	0	*		137	7568	100M	1097	7	2463375	100M	False positive
7	HS27_10069:5:2106:13718:10210	73	6502	100M	101	*	0	*		133	0	*	1177	unplaced scaffold, SC_0222	124492	27S68M5S	False positive
8	HS27_10069:5:2306:21373:41263	89	3258	54S46M	65	4	27912126	70S24M6S		165	0	*	129	6	14946569	55M45S	False positive
9	HS27_10069:5:1212:16407:8282	65	4292	63M37S	97	4	3822101	82S18M		129	4292	63M37S	145	4	6430571	1S40M59S	Not enough evidence
10	HS27_10069:5:1304:20598:51886	69	0	*	99	6	18450853	100M		137	6022	35S30M35S	147	6	18451103	63M37S	Not enough evidence
11	HS27_10069:5:2115:3081:47885	81	3147	27S73M	99	unplaced scaffold, SC_0241	16210	65S35M		161	3147	54S43M3S	147	unplaced scaffold, SC_0241	16210	38S62M	Not enough evidence
12	HS27_10069:5:2210:7800:47726	99	2729	50M50S	83	ZW	3544324	57M43S		147	2736	1S43M56S	163	ZW	3544318	63M37S	Not enough evidence
13	HS27_10069:5:2216:1910:46288	69	0	*	83	2	4438094	100M		137	2161	53S26M1D6M15S	163	2	4437974	25S75M	Not enough evidence
14	HS27_10069:5:2311:5662:76763	81	3406	30S67M3S	83	1	9902902	38M62S		161	3406	77S23M	163	1	9902855	85M15S	Not enough evidence
15	HS27_10069:5:1308:7038:73704	99	6302	35S31M34S	99	2	2354285	86M14S		147	6302	1S31M68S	147	2	2354319	52M48S	don't know
16	HS27_10069:5:1309:4449:71380	99	1379	59S41M	97	3	25927499	63M37S		147	1385	100M	145	ZW	14413744	24S21M55S	Not enough evidence
17	HS27_10069:5:1111:1713:83828	89	651	8S17M1D14M61S	99	1	17406253	74S11M1D15M		165	0	*	147	1	17406538	100M	Wrong ; mapping portion the same in both genomes
18	HS27_10069:5:2305:19427:61618	101	0	*	99	2	2354088	100M		153	6303	30M70S	147	2	2354321	73M27S	Wrong ; mapping portion the same in both genomes
19	HS27_10069:5:1304:12587:54335	101	0	*	99	2	24969621	84M16S		153	5633	41M59S	147	2	24969625	63M37S	Wrong ; mapping portion the same in both genomes
1 Alignments are shown in compact CIGAR format, where the number of matches (M), Soft-clippings (S) and deletions (D) are indicated by a simple text string
