# Supplementary material for: HIV-1 Integrates Widely throughout the Genome of the Human Blood Fluke Schistosoma mansoni
Source: PLoS Pathog. 2016 Oct 20;12(10):e1005931. doi: 10.1371/journal.ppat.1005931 (PMC5072744; doi:10.1371/journal.ppat.1005931)
Supplement: S5 Table — (XLSX) [file ppat.1005931.s012.xlsx]

## Sheet: Table S5
S5 Table. Orthologues/ homologues evident in the genome sequence of S. mansoni of cellular components that associate in human cells with HIV-1 reverse transcription and pre-interation complexes during the pre-integration phase of the lentiviral life cycle.
Human orthologue	Homologue in geneDB,	E-values (% identity)	Role of human protein in HIV-1 infection	References
	http://www.genedb.org/Homepage/Smansoni (Genbank no.)
Cyclophilin A	Smp_094810 (AAC47317)	4e-75 (64%)	Capsid binding protein	Franke EK et al. Nature. 1994 Nov 24;372(6504):359-62.
Cleavage and polyadenylation specificity factor	Smp_148480 (CCD77443)	2e-113 (39%)	HIV capsid binding protein, mediate nuclear entry	Lee K, Cell Host Microbe. 2010 Mar, 18;7(3):221-33.
Tripartite motif family protein (TRIM)	Smp_009540(CCD76364)	4e-05 (23%)	Restriction of infection	Yap MW et al. Proc Natl Acad Sci U S A. 2004 Jul 20;101(29) :10786-91
High Mobility Group (HMG)-box protein	Smp_100090 (AAR85353)	3e-48 (49%)	Reverse transcription complexes interacting protein	Li L et al., J Virol. 2000, Dec;74(23):10965-74
Transportin 3	Smp_164410 (CCD82039)	2e-86 (29%)	Nuclear translocation of reverse transcription complexes	Campbell EM and Hope TJ. Nat Rev Microbiol. 2015 Jul 16;13(8):471-83.
importin-α3,4	Smp_051210 (CCD59822)	0.0 (64%)		Levin A et al.Nucleus. 2010 Sep-Oct;1(5):422-31.
Importin 7	Smp_133710 (CCD76127)	7e-96 (36%)
Importin 9	Smp_049920 (CCD59315)	3e-101 (27%)
Importin b1	Smp_038080 (CCD79894)	0.0 (58%)
Importin b2	Smp_142770 (CCD82616)	0.0 (62%)
nuclear pore complex protein nup93	Smp_103100 (CCD82059)	5e-120 (32%)	Nuclear translocation of reverse transcription complexes	Campbell EM and Hope TJ. Nat Rev Microbiol. 2015 Jul 16;13(8):471-83.
nuclear pore complex protein Nup84_Nup100	Smp_001090 (CCD76654)	9e-45 (31%)		Woodward CL and Chow SA.Nucleus. 2010 Jan-Feb;1(1):18-22.
nuclear pore complex protein nup155	Smp_169330 (CCD80227)	2e-77 (37%)
nuclear pore complex protein nup98	Smp_027900 (CAZ30463)	1e-37 (24%)
Barrier to autointegration factor 1	Smp_012800 (XP_002572746)	2e-38 (63%)	Preintegration complexes binding protein	Chen H et al, Proc Natl Acad Sci U S A. 1998 Dec 22;95(26):15270-4
Lens epithelium-derived growth factor (LEDGF)/p75 (p75)	Smp_125050 (CCD59757)	3e-27 (54%)	Integrase-interacting protein, chromatin tethering	Llano M et al., Science. 2006 Oct, 20;314(5798):461-4.
